# Supplementary material for: Dynamic Transcription Factor Networks in Epithelial-Mesenchymal Transition in Breast Cancer Models
Source: PLoS One. 2013 Apr 8;8(4):e57180. doi: 10.1371/journal.pone.0057180 (PMC3620167; doi:10.1371/journal.pone.0057180)
Supplement: Table S1 — TF reporters according to biological functional category. Categories are based on the Online Mendelian Inheritance in Man database (http://omim.org) and TRANSFAC database (reference #36). Binding sequences for associated TFs and references for binding sequences are also listed with the PubMed ID number of references indicated by “PMID”. (XLSX) [file pone.0057180.s008.xlsx]

## Sheet: STable1
Category	Reporter Name	Associated TF symbol	Name of Associated TF(s)	General Biological Functions of TF	Reporter Binding Sequence	Reference for reporter sequence
Cell cycle and proliferation	AP1-r	AP1	Activator Protein 1	Cell cycle/Proliferation	TGACTAATGACTAATGACTAATGACTAATGACTAATGACTAATGACTAATGACTAA	Panomics
Differentiation and development	AP2-r	AP2	Transcription Factor AP2	Development, transformation	CCCCAGGC	Williams et al 1988 (PMID 306360)
Cell cycle and proliferation	AP3-r	ETS	ETS family TFs	Differentiation, senescence, transformation	CTAGTGGGACTTTCCACAGATCCTAGTGGGACTTTCCACAGATC	Panomics
Differentiation and development	AP4-r	AP4	Transcription Factor AP4	Proliferation, differentiation	CAGCTG	Hu et al 1990 (PMID 2123466)
Canonical pathways	AR-r	AR	Androgen Receptor	Canonical Androgen response	GTCTGGTACAGGGTGTTCTTTTTGTCTGGTACAGGGTGTTCTTTTT	Panomics
Differentiation and development	Brachyury-r	T	Transcription Factor T	Mesodermal differentiation	CTAGTCACACCTAGGTGTGAAATTCTAGTCACACCTAGGTGTGAAATT	Transfac M00150
Cell cycle and proliferation	C-MYC-r	MYC	MYC	Proliferation, transformation	GCTAGCCACGTGCACGTGCACGTGCACGTGCACGTGACCGGT	Transfac ID R02207
Canonical pathways	CREB-r	CREB	cAMP Response Element-Binding Protein 1	cAMP response	GCACCAGACAGTGACGTCATGGCCGTCATGACGTCACCCCATTGACGTCAATGGGAGAAC	Panomics
Apoptosis and DNA repair	E2F1-r	E2F1	E2F Transcription Factor 1	Cell cycle arrest, apoptosis	TTTGGCGCGTAATTTGGCGCGTAATTTGGCGCGTAATTTGGCGCGTAATTTGGCGCGTAA	Panomics
Canonical pathways	ELK1-r	ELK1	ELK1	MAPK response, proliferation, apoptosis	TTTGCAAAATGCAGGAATTGTTTTCACAGTTTTGCAAAATGCAGGAATTGTTTTCACAGT	Panomics
Canonical pathways	ER-r	ESR	Estrogen receptor	Canonical estrogen response	AGGTCACTGTGACCCTGGGTCACTGTGACCCTGGGTCACTGTGACC	TRANSFAC ID R02715, Romanov et al 2008 (PMID 1829708)
Cell cycle and proliferation	ETS1-r	ETS1	ETS1	Proliferation, differentiation, migration, invasion	GCTAGCGCGGAAGCGCGGAAGCGCGGAAGCGCGGAAGCGCGGAAGCACCGGT	TRANSFAC ID R02153
Differentiation and development	FOXA-r	FOXA	Forkhead Box A1	Differentiation, development	GAGTGTTTACTTGAGTGTTTACTTGAGTGTTTACTTGAGTGTTTACTT	TRANSFAC ID R02177, Romanov et al 2008 (PMID 1829708)
Apoptosis and DNA repair	FOXO3A-r	FOXO3A	Forkhead Box O3A	Apoptosis, DNA repair	GCTAGCTAAATAAATAAGTAAATAAATATAAATAAATAAGTAAATAAATATAAATAAATAAGTAAATAAATAACCGGT	TRANSFAC M01137
Differentiation and development	GATA1-r	GATA1	Gata binding protein 1	Hematopoeitic differentiation	CACTTGATAACAGAAAGTGATAATGATAACAGAAAGTGATAACTCT	Panomics, Weiss et al (in preparation)
Differentiation and development	GATA2-r	GATA2	Gata binding protein 2	Endothelial and adipocyte differentiation, angiogenesis	GTGAGCAGATGGCGGGGGCTGGCAGGTGAGCAGATGGCGGGGGCTGGCAGGTGAGCAGATGGCGGGGGCTGGCAG	Panomics
Differentiation and development	GATA3-r	GATA3	Gata binding Protein 3	Adipocyte differentiation, T-cell differentiation	GTTATTTATCTCTTAGTTGTAGTTATTTATCTCTTAGTTGTAGTTATTTATCTCTTAGTTGTA	Panomics
Canonical pathways	GLI-r	GLI	Glioma-associated Oncogene Homolog	Sonic hedgehog pathway response, transformation	GACCACCCACGGACCACCCACGGACCACCCACGGACCACCCACGGACCACCCACG	Kim et al 2002 (PMID 1204231)
Canonical pathways	GR-r	GCCR	Glucocorticoid receptor	Glucocorticoid pathway response	GGTACATTTTGTTCTAGAACAAAATGTACCGGTACATTTTGTTCTGGTACATTTTGTTCT	TRANSFAC ID R03199; Romanov et al 2008 (PMID 1829708)
Hypoxia response	HIF1-r	HIF1A	Hypoxia Inducible Factor 1A	Hypoxia response, angiogenesis	GTGACTACGTGCTGCCTAGGTGACTACGTGCTGCCTAGGTGACTACGTGCTGCCTAGGTGACTACGTGCTGCCTAG	Panomics
Differentiation and development	HNF1A-r	HNF1A	Hepatocyte nuclear factor-1-alpha	Differentiation	GGTTAATAATTACCAGGTTAATAATTACCAGGTTAATAATTACCA	TRANSFAC IG R29651
Differentiation and development	HOXA1-r	HOXA1	Homeobox A1	Differentiation	CTGAGCTAATTACCGTCTGAGCTAATTACCGTCTGAGCTAATTAC	TRANSFAC M01487
Stress response	HSE-r	HSF	Heat shock transcription factor 1	Heat/stress response	CTGGAATTTTCTAGACTGGAATTTTCTAGACTGGAATTTTCTAGA	Panomics
Differentiation and development	KLF1-r	KLF1	Kruppel-like factor 1	Hematopoeitic function	GCCACACCCA	J. Crispino lab
Pluripotency	KLF4-r	KLF4	Kruppel-like Factor 4	Pluripotency, differentiation	GCTAGCAAAGAAAAAAAAGGGAAGGAGGGAAAGGGAAGGAGGGAAAGGGAAGGAAGGAAGGGACCGGT	TRANSFAC ID R05016
Differentiation and development	LHX8-r	LHX8	Lim homeobox gene 8	Differentiation	ACCCTAATTAGCGGTGACCCTAATTAGCGGTGACCCTAATTAGCGGTG	TRANSFAC M01487
Differentiation and development	MEF2-r	MEF2	Myocyte-specific enhancer factor 2	Mesodermal differentiation	TGTAGGGTATTTTTAGCTCCAGCAC	Feo et al 1995 (PMID 7565752)
Differentiation and development	MNX1-r	MNX1	Motor-Neuron and Pancreas Homeobox 1	Differentiation	TTACTAATTAGTGACGTTACTAATTAGTGACGTTACTAATTAGTGACG	TRANSFAC ID M01349
Differentiation and development	MYB-r	MYB	Oncogene MYB	Hematopoeitic differentiation	CAACTGTTT	TRANSFAC M00183
Pluripotency	NANOG-r	NANOG	Homeobox transcription factor nanog	Pluripotency	CTTTAAACCTGTTAATGGGAGCGCATTGTG	Jauch et al 2008 (PMID 18177668)
Inflammatory response	NFAT-r	NFAT	Nuclear Factor of Activated T Cells	Inflammatory response, differentiation	GGAGGAAAAACTGTTTCATACAGAAGGCGTGGAGGAAAAACTGTTTCATACAGAAGGCGTGGAGGAAAAACTGTTTCATACAGAAGGCGT	Panomics
Inflammatory response	NFκB-r	NFκB	Nuclear Factor kappa B	Inflammation, transformation, metastasis	GGGAATTTCCGGGAATTTCCGGGAATTTCCGGGAATTTCCGGGAATTTCCGGGAATTTCC	Panomics
Differentiation and development	NOBOX-r	NOBOX	Homolog of mouse newborn ovary homeobox	Ovarian folliculogenesis	TAATTGGTTAATTGGTTAATTGGTTAATTGGTTAATTGGTTAATTGGT	Panomics
Canonical pathways	NOTCH1-r	NOTCH	Notch	Cell fate, proliferation, apoptosis	GCTAGCCGTGGGAAACGTGGGAAACGTGGGAAAACCGGT	Transfac ID R27998
Apoptosis and DNA repair	P53-r	p53	p53	Stress and DNA damage response	TACAGAACATGTCTAAGCATGCTGTGCCTTGCCTGGACTTGCCTGGCCTTGCCTTGGG	Panomics
Differentiation and development	PAX1-r	PAX1	Paired box gene 1	Embryonic patterning	CACCGTTCCGCTCTAGATATCTC	TRANSFAC ID R02230
Pluripotency	PEA3-r	ETV	Ets variant gene	Stem cell maintenance, transformation	GCTAGCAGGAAGAGGAAGAGGAAGAGGAAGAGGAAGACCGGT	TRANSFAC ID R02232
Pluripotency	POU5F1-r	POU/OCT TFs	Pou domain transcription factors	Pluripotency	ATGCAAATATGCAAATATGCAAATATGCAAATATGCAAATATGCAAAT	TRANSFAC ID R00833, Romanov et al 2008 (PMID 1829708)
Canonical pathways	PR-r	PGR	Progesterone Receptor	Progesterone response	GATCCTGTACAGGATGTTCTAGCTACAGATCCTGTACAGGATGTTCTAGCTACAGATCCTGTACAGGATGTTCTAGCTACA	Panomics
Cell cycle and proliferation	PTTG-r	PTTG	Pituitary Tumor Transforming Gene 1	Proliferation, Transformation	GCTAGCTTATCTAACTCGCTGTAGTAATTCTTATCTAACTCGCTGTAGTAATTCTTATCTAACTCGCTGTAGTAATTCACCGGT	Pei 2001 (PMID 11115508)
Canonical pathways	RAR-r	RAR	Retinoic Acid receptor	Retinoic Acid response pathway, differentiation, apoptosis	AGGTCACCAGGAGGTCACCAGGAGGTCACCAGGAGGTCACCAGGAGGTCA	Panomics
Differentiation and development	RUNX1-r	RUNX1	Runt-Related Transcription Factor 1	Hematopoietic differentiation	TGTGGTTGTGGTTGTGGTTGTGGTTGTGGTTGTGGTTGTGGTTGTGGT	TRANSFAC ID M01349
Differentiation and development	RUNX2-r	RUNX2	Runt-related Transcription Factor 2	Osteogenesis, transformation	ACCACAACCACAACCACAACCACAACCACAACCACA	TRANSFAC ID M00271
Canonical pathways	SMAD-r	SMAD1,5,8	Smad1,5,8	BMP pathway response	AGTATGTCTAGACTGAAGTATGTCTAGACTGAAGTATGTCTAGACTGA	Panomics
Canonical pathways	SMAD3-r	SMAD3	Smad3	TGFB pathway response	TCGAGAGCCAGACAAAAAGCCAGACATTTGCCAGACAC	Panomics
Pluripotency	SOX-r	SOX	Sry-box TFs	Pluripotency, differentiation	CTAGTCCCTGCATAGAACAATGGAGTCTAGTCCCTGCATAGAACAATGGAGT	TRANSFAC ID R09327, Romanov et al 2008 (PMID 1829708)
Apoptosis and DNA repair	SP1-r	SP1	Transcription foctor SP1	Apoptosis, differentiation	GTATTTCCCAGAAAAGGAACGTATTTCCCAGAAAAGGAACGTATTTCCCAGAAAAGGAAC	Panomics
Wound response	SRF-r	SRF	Serum Response Factor	Serum response, proliferation, differentiation	GGATGTCCATATTAGGACATCTGGATGTCCATATTAGGACATCTGGATGTCCATATTAGGACATCT	Panomics
Inflammatory response	STAT1-r	STAT1	Signal Transducer and Activator of Transcription 1	Interferon response	CATGTTATGCATATTCCTGTAAGTGCATGTTATGCATATTCCTGTAAGTGCATGTTATGCATATTCCTGTAAGTG	Panomics
Inflammatory response	STAT3-r	STAT3	Signal Transducer and Activator of Transcription 3	Acute phase response	TGCTTCCCGAATTCCCGAATTCCCGAATTCCCGAATTCCCGAATTCCCGAACGT	Panomics
Inflammatory response	STAT4-r	STAT4	Signal Transducer and Activator of Transcription 4	IL12 response	CTAGAGCCTGATTTCCCCGAAATGATGAGCTAGCTAGAGCCTGATTTCCCCGAAATGATGAGCTAG	Panomics
Inflammatory response	STAT5-r	STAT5	Signal Transducer and Activator of Transcription 5	IL2 response	ATTTCCAGGAAATATTTCCAGGAAATATTTCCAGGAAAT	Transfac ID M00457
Canonical pathways	VDR-r	VDR	Vitamin D Receptor	Cholecalciferol response, differentiation, immune modulation	TTCAGGTCAAGGAGGTCAAGGAGGTCAAGGAGGTCA	Panomics
Cell cycle and proliferation	WT1-r	WT1	Wilms tumor 1	Proliferation, differentiation	CGCCCCCGC	TRANSFAC ID R02262
Cell cycle and proliferation	YY1-r	YY1	Transcription Factor YY1	Proliferation, differentiation	CGCTCCCCGGCCATCTTGGCGGGTGGTCGCTCCCCGGCCATCTTGGCGGCTGGT	Panomics
Canonical pathways	β-CATENIN-r	β-CATENIN	Catenin, Beta 1/TCF1; TCF3;TCF4;LEF1	Wnt response, Cell cycle, differentiation	AAGATCAAAGGGGGTAAGAKCAAAGGGGGTAAAATCAAAGGGGGCCCCCTTTGATCTTACCCCCTTTGATCTTACCCCCTTTGATCTTA	TOPFlash sequence (Millipore)
