# Supplementary material for: Dynamic Transcription Factor Networks in Epithelial-Mesenchymal Transition in Breast Cancer Models
Source: PLoS One. 2013 Apr 8;8(4):e57180. doi: 10.1371/journal.pone.0057180 (PMC3620167; doi:10.1371/journal.pone.0057180)
Supplement: Table S3 — Similarity index values for pairs of TF activities. A. Similarity index values for all pairs of significantly correlated TF activities (regardless of significance relative to vehicle) for 4OHT-treated HMLE Twist ER cells. B. Similarity index values for all pairs of significantly correlated TF activities (regardless of significance relative to vehicle controls) for TGF-β1-treated HMLE Twist ER cells. Tables in A and B are diagonally symmetric. C. Similarity index values for pairs of TF activities in HMLE Twist ER cells treated with 4OHT with 1) significant differences relative to vehicle controls and 2) significantly similar activity patterns. D. Similarity index values for pairs of TF activities in HMLE Twist ER cells treated with TGF-β1 with 1) significant differences relative to vehicle controls and 2) significantly similar activity patterns. In C and D bold type indicates a value for a pair of activities corresponding to TFs with a known interaction or transcriptional relationship in the TRANSFAC database. Italic values also correspond to known relationships in the TRANSFAC database, but these connections are not plotted in Figures 7 and 8 because the TF activities are not significantly different on the same day. (XLSX) [file pone.0057180.s010.xlsx]

## Sheet: A. 4OHT all
Supplementary Table 3: Significant interactions between pairs of TF activities identified by the similarity index
A. Interactions in HMLE Twist ER cells treated with 4OHT
	AP1-r	AP2-r	AP3-r	AP4-r	AR-r	beta-catenin-r	BRACHYURY-r	C-MYC-r	CRE-r	E2F-r	ELK1-r	ER-r	ETS1-r	FOXA-r	FOXO3A-r	GATA1-r	GATA2-r	GATA3-r	GLI-r	GR-r	HIF1-r	HNF1A-r	HOXA1-r	HSE-r	KLF1-r	KLF4-r	LHX8-r	MEF2-r	MNX1-r	MYB-r	NANOG-r	NFAT-r	NFkB-r	NOBOX-r	NOTCH1-r	p53-r	PAX1-r	PEA3-r	OCT-r	PR-r	PTTG-r	RAR-r	RUNX1-r	RUNX2-r	SMAD1-r	SMAD3-r	SOX-r	SP1-r	SRF-r
AP1-r						0.87							-0.75					0.89				0.91	0.9	-0.79			0.85		0.95		0.92			0.81						0.81	0.76					0.84
AP2-r																		0.77																	0.86
AP3-r								0.82				0.75		0.86												0.8		0.82								-0.87			0.88
AP4-r																																	0.83
AR-r																													-0.8		-0.78		0.72		-0.81					-0.81
beta-catenin-r	0.87							0.84										0.85				0.87	0.96	-0.81		0.75	0.81	0.64	0.82					0.84		-0.84										0.8
BRACHYURY-r										0.78	0.9																	0.79
C-MYC-r			0.82			0.84						0.95		0.72				0.91				0.8	0.91					0.78	0.78					0.89		-0.77						0.77
CRE-r
E2F-r							0.78					0.74		0.96																							0.77		0.83								-0.76	0.79	0.76
ELK1-r							0.9
ER-r			0.75					0.95		0.74								0.8					0.81					0.76						0.82								0.8
ETS1-r	-0.75																							0.82								0.86						0.82		-0.79	-0.72					-0.87			0.75
FOXA-r			0.86					0.72		0.96																													0.93			0.7		0.68				0.78
FOXO3A-r
GATA1-r
GATA2-r																																					0.77										-0.88
GATA3-r	0.89	0.77				0.85		0.91				0.8										0.85	0.95	-0.81		0.78			0.95		0.87			0.93	0.8											0.82
GLI-r																									-0.75					-0.77										0.87	0.91
GR-r
HIF1-r																																			-0.72
HNF1A-r	0.91					0.87		0.8										0.85					0.92				0.88		0.85		0.87			0.91
HOXA1-r	0.9					0.96		0.91				0.81						0.95				0.92				0.84	0.77		0.9		0.89			0.96		-0.84										0.8
HSE-r	-0.79					-0.81							0.82					-0.81											-0.87		-0.77				-0.86											-0.95
KLF1-r																			-0.75																-0.73					-0.92
KLF4-r			0.8			0.75												0.78					0.84								0.75			0.9		-0.9
LHX8-r	0.85					0.81																0.88	0.77
MEF2-r			0.82			0.64	0.79	0.78				0.76																								-0.78
MNX1-r	0.95				-0.8	0.82		0.78										0.95				0.85	0.9	-0.87							0.89			0.84	0.89											0.93
MYB-r																			-0.77																							-0.78
NANOG-r	0.92				-0.78													0.87				0.87	0.89	-0.77		0.75			0.89					0.86												0.79
NFAT-r													0.86																				0.79					0.89								-0.77	-0.76
NFkB-r				0.83	0.72																											0.79
NOBOX-r	0.81					0.84		0.89				0.82						0.93				0.91	0.96			0.9			0.84		0.86					-0.82
NOTCH1-r		0.86			-0.81													0.8			-0.72			-0.86	-0.73				0.89																	0.89
p53-r			-0.87			-0.84		-0.77															-0.84			-0.9		-0.78						-0.82
PAX1-r										0.77							0.77																									0.87		0.79				0.8
PEA3-r													0.82																			0.89
OCT-r			0.88							0.83				0.93																														0.85				0.86	0.83
PR-r	0.81				-0.81								-0.79						0.87						-0.92																0.91
PTTG-r	0.76												-0.72						0.91																					0.91
RAR-r								0.77				0.8		0.7																-0.78							0.87
RUNX1-r
RUNX2-r														0.68																							0.79		0.85
SMAD1-r
SMAD3-r	0.84					0.8							-0.87					0.82					0.8	-0.95					0.93		0.79	-0.77			0.89
SOX-r										-0.76							-0.88															-0.76																-0.8	-0.81
SP1-r										0.79				0.78																							0.8		0.86								-0.8		0.95
SRF-r										0.76			0.75																										0.83								-0.81	0.95
STAT1-r	0.96				-0.8	0.78		0.78										0.93				0.89	0.87	-0.76			0.75		0.98		0.87			0.83	0.83					0.76						0.85
STAT3-r	-0.86				0.9													-0.79	-0.81						0.91				-0.88		-0.77				-0.85					-0.93	-0.79					-0.77
STAT4-r		0.81	0.83					0.92				0.81		0.83				0.87					0.77														0.85					0.82
STAT5-r
VDR-r																																																0.85	0.96
WT1-r									-0.72							0.86
YY1-r
[truncated: 7 more columns]

## Sheet: B. TGF-beta1 all
Supplementary Table 3: Significant interactions between pairs of TF activities identified by the similarity index
A. Interactions in HMLE Twist ER cells treated with TGF-β1
	AP1-r	AP2-r	AP3-r	AP4-r	AR-r	beta-catenin-r	BRACHYURY-r	C-MYC-r	CRE-r	E2F-r	ELK1-r	ER-r	ETS1-r	FOXA-r	FOXO3A-r	GATA1-r	GATA2-r	GATA3-r	GLI-r	GR-r	HIF1-r	HNF1A-r	HOXA1-r	HSE-r	KLF1-r	KLF4-r	LHX8-r	MEF2-r	MNX1-r	MYB-r	NANOG-r	NFAT-r	NFkB-r	NOBOX-r	NOTCH1-r	p53-r	PAX1-r	PEA3-r	OCT-r	PR-r	PTTG-r	RAR-r	RUNX1-r	RUNX2-r	SMAD1-r	SMAD3-r	SOX-r	SP1-r	SRF-r
AP1-r						0.78	0.88					-0.86																			0.79		0.93						0.86	-0.89	0.94								0.92
AP2-r														0.92																			-0.82			0.87				0.88		0.8
AP3-r				0.92	0.81	0.84		0.75				-0.88				-0.77																		0.79									-0.85					0.9	0.75
AP4-r			0.92		0.77	0.68	0.72	0.7	0.81			-0.82									0.75											0.86	0.72
AR-r			0.81	0.77			0.94				0.75	-0.91					0.77																															0.77	0.77
beta-catenin-r	0.78		0.84	0.68								-0.91		-0.75		-0.91																																0.86	0.93
BRACHYURY-r	0.88			0.72	0.94							-0.88					0.79								-0.79							0.76	0.9			-0.78													0.82
C-MYC-r			0.75	0.7																					-0.53									0.91									-0.85
CRE-r				0.81													0.88															0.82
E2F-r														0.83																					0.83
ELK1-r					0.75																				-0.92																					-0.64
ER-r	-0.86		-0.88	-0.82	-0.91	-0.91	-0.88										-0.79																-0.79															-0.87	-0.95
ETS1-r																												0.8			-0.83								-0.78					-0.8
FOXA-r		0.92				-0.75				0.83																							-0.8			0.84				0.87
FOXO3A-r
GATA1-r			-0.77			-0.91																	0.83																									-0.87
GATA2-r					0.77		0.79		0.88			-0.79																				0.86
GATA3-r																											-0.83
GLI-r																																-0.77
GR-r
HIF1-r				0.75																		-0.8
HNF1A-r																					-0.8																									0.61
HOXA1-r																0.83																					-0.77
HSE-r
KLF1-r							-0.79	-0.53			-0.92																									0.77
KLF4-r																																													0.77
LHX8-r																		-0.83										0.89																-0.9
MEF2-r													0.8														0.89																	-0.89
MNX1-r
MYB-r
NANOG-r	0.79												-0.83																										0.9		0.83								0.75
NFAT-r				0.86			0.76		0.82								0.86		-0.77														0.8
NFkB-r	0.93	-0.82		0.72			0.9					-0.79		-0.8																		0.8				-0.9				-0.86	0.87								0.79
NOBOX-r			0.79					0.91																																			-0.86
NOTCH1-r										0.83
p53-r		0.87					-0.78							0.84											0.77								-0.9
PAX1-r																							-0.77
PEA3-r																																														0.71
OCT-r	0.86												-0.78																		0.9										0.84			0.75					0.84
PR-r	-0.89	0.88												0.87																			-0.86								-0.93								-0.77
PTTG-r	0.94																														0.83		0.87						0.84	-0.93									0.77
RAR-r		0.8
RUNX1-r			-0.85					-0.85																										-0.86
RUNX2-r													-0.8														-0.9	-0.89											0.75
SMAD1-r																										0.77
SMAD3-r											-0.64											0.61																0.71
SOX-r
SP1-r			0.9		0.77	0.86						-0.87				-0.87
SRF-r	0.92		0.75		0.77	0.93	0.82					-0.95																			0.75		0.79						0.84	-0.77	0.77
STAT1-r	-0.86												0.8															0.82		-0.73	-0.89								-0.93		-0.81			-0.81					-0.87
STAT3-r	-0.79						-0.84		-0.85			0.77					-0.93															-0.92	-0.85			0.79
STAT4-r																					0.97	-0.78
STAT5-r
VDR-r					0.73																											0.9						0.62
WT1-r																													0.78								0.83					0.9
YY1-r										0.86				0.87																										0.83
[truncated: 7 more columns]

## Sheet: C.  4OHT sig
Supplementary Table 3: Significant interactions between pairs of TF activities identified by the similarity index
C. Interactions in HMLE Twist ER cells treated with 4OHT between pairs of TF activities significantly altered from vehicle control at any time point
	AP1-r	AP2-r	AP3-r	AP4-r	AR-r	beta-catenin-r	BRACHYURY-r	C-MYC-r	CRE-r	E2F-r	ELK1-r	ER-r	ETS1-r	FOXA-r	FOXO3A-r	GATA1-r	GATA2-r	GATA3-r	GLI-r	GR-r	HIF1-r	HNF1A-r	HOXA1-r	HSE-r	KLF1-r	KLF4-r	LHX8-r	MEF2-r	MNX1-r	MYB-r	NANOG-r	NFAT-r	NFkB-r	NOBOX-r	NOTCH1-r	p53-r	PAX1-r	PEA3-r	OCT-r	PR-r	PTTG-r	RAR-r	RUNX1-r	RUNX2-r	SMAD1-r	SMAD3-r	SOX-r	SP1-r	SRF-r
AP1-r
AP2-r
AP3-r
AP4-r
AR-r
beta-catenin-r	0.87
BRACHYURY-r
C-MYC-r			0.82			0.84
CRE-r
E2F-r
ELK1-r
ER-r			0.75					0.95
ETS1-r	-0.75
FOXA-r			0.86					0.72
FOXO3A-r
GATA1-r
GATA2-r
GATA3-r	0.89	0.77				0.85		0.91				0.8
GLI-r
GR-r
HIF1-r
HNF1A-r	0.91					0.87		0.8										0.85
HOXA1-r	0.9					0.96		0.91				0.81						0.95				0.92
HSE-r	-0.79					-0.81							0.82					-0.81
KLF1-r
KLF4-r			0.8			0.75												0.78					0.84
LHX8-r	0.85					0.81																0.88	0.77
MEF2-r			0.82			0.64		0.78				0.76
MNX1-r	0.95					0.82		0.78										0.95				0.85	0.9	-0.87
MYB-r
NANOG-r	0.92																	0.87				0.87	0.89	-0.77		0.75			0.89
NFAT-r													0.86
NFkB-r																																0.79
NOBOX-r	0.81					0.84		0.89				0.82						0.93				0.91	0.96			0.9			0.84		0.86
NOTCH1-r		0.86																0.8			-0.72			-0.86					0.89
p53-r			-0.87			-0.84		-0.77															-0.84			-0.9		-0.78						-0.82
PAX1-r																	0.77
PEA3-r													0.82																			0.89
OCT-r			0.88											0.93
PR-r	0.81												-0.79						0.87
PTTG-r	0.76												-0.72						0.91																					0.91
RAR-r								0.77				0.8		0.7																							0.87
RUNX1-r
RUNX2-r														0.68																							0.79		0.85
SMAD1-r
SMAD3-r	0.84					0.8							-0.87					0.82					0.8	-0.95					0.93		0.79	-0.77			0.89
SOX-r
SP1-r
SRF-r
STAT1-r
STAT3-r
STAT4-r
STAT5-r
VDR-r
WT1-r
YY1-r
[truncated: 7 more columns]

## Sheet: D.  TGF-beta1 sig
Supplementary Table 3: Significant interactions between pairs of TF activities identified by the similarity index
D. Interactions in HMLE Twist ER cells treated with TGF-β1 between pairs of TF activities significantly altered from vehicle control at any time point
	AP1-r	AP2-r	AP3-r	AP4-r	AR-r	beta-catenin-r	BRACHYURY-r	C-MYC-r	CRE-r	E2F-r	ELK1-r	ER-r	ETS1-r	FOXA-r	FOXO3A-r	GATA1-r	GATA2-r	GATA3-r	GLI-r	GR-r	HIF1-r	HNF1A-r	HOXA1-r	HSE-r	KLF1-r	KLF4-r	LHX8-r	MEF2-r	MNX1-r	MYB-r	NANOG-r	NFAT-r	NFkB-r	NOBOX-r	NOTCH1-r	p53-r	PAX1-r	PEA3-r	OCT-r	PR-r	PTTG-r	RAR-r	RUNX1-r	RUNX2-r	SMAD1-r	SMAD3-r	SOX-r	SP1-r	SRF-r
AP1-r
AP2-r
AP3-r
AP4-r
AR-r
beta-catenin-r
BRACHYURY-r	0.88
C-MYC-r
CRE-r
E2F-r
ELK1-r
ER-r	-0.86						-0.88
ETS1-r
FOXA-r		0.92								0.83
FOXO3A-r
GATA1-r
GATA2-r							0.79					-0.79
GATA3-r
GLI-r
GR-r
HIF1-r
HNF1A-r																					-0.8
HOXA1-r
HSE-r
KLF1-r
KLF4-r
LHX8-r
MEF2-r																											0.89
MNX1-r
MYB-r
NANOG-r	0.79
NFAT-r							0.76										0.86
NFkB-r	0.93	-0.82					0.9					-0.79		-0.8																		0.8
NOBOX-r
NOTCH1-r										0.83
p53-r		0.87					-0.78							0.84																			-0.9
PAX1-r
PEA3-r
OCT-r	0.86																														0.9
PR-r	-0.89	0.88												0.87																			-0.86
PTTG-r	0.94																														0.83		0.87						0.84	-0.93
RAR-r		0.8
RUNX1-r
RUNX2-r
SMAD1-r
SMAD3-r											-0.64											0.61
SOX-r
SP1-r												-0.87
SRF-r	0.92						0.82					-0.95																			0.75		0.79						0.84	-0.77	0.77
STAT1-r	-0.86																											0.82			-0.89								-0.93		-0.81								-0.87
STAT3-r	-0.79						-0.84					0.77					-0.93															-0.92	-0.85			0.79
STAT4-r																					0.97	-0.78
STAT5-r
VDR-r
WT1-r																													0.78								0.83					0.9
YY1-r										0.86				0.87																										0.83
[truncated: 7 more columns]
